# Supplementary material for: An integrated single-cell reference atlas of the human endometrium
Source: Nat Genet. 2024 Aug 28;56(9):1925–37. doi: 10.1038/s41588-024-01873-w (PMC11387200; doi:10.1038/s41588-024-01873-w)
Supplement: Supplementary file 3 — Supplementary Table 1. Harmonized metadata of samples analyzed. Supplementary Table 2. Cell Ranger QC outputs for all newly generated data. Supplementary Table 3. Absolute cell counts per donor and dataset in the HECA. Supplementary Table 4. Cell–cell interactions identified using LIANA. Supplementary Table 5. Differentially expressed genes reported for stromal cells between controls and endometriosis cases. Differential expression analysis was performed using limma v.3.54.2. The table reports the magnitude of differential expression (log2 fold change) and false discovery rate-adjusted P values using the Benjamini–Hochberg method. Supplementary Table 6. Differentially expressed genes reported for macrophages between controls and endometriosis cases. Differential expression analysis was performed using limma v.3.54.2. The table reports the magnitude of differential expression (log2 fold change) and false discovery rate-adjusted P values using the Benjamini–Hochberg method. Supplementary Table 7. Reagents used for the snRNA-seq homogenization buffer. Supplementary Table 8. Reagents used for the snRNA-seq wash buffer. Supplementary Table 9. List of smFISH probes used for smFISH imagining. [file 41588_2024_1873_MOESM3_ESM.xlsx]

## Sheet: Table1_donors
Supplementary Table 1: Harmonised metadata of samples analysed.
	Dataset	Agec	Locationd	Binary Stagee	Stagef	Hormonal treatmentg	Endometriosis_stageh	Endometriosis_stage assignment	Endometrial pathologyi	Tissue dissociation processing
A13	Garcia-Alonso	35	whole_uterus	Proliferative	Proliferative	NA	0	medical history/original publication	C	collagenase V (37°C) + trypsin (37°C)
A30	Garcia-Alonso	23	whole_uterus	Secretory	Secretory Early-Mid	NA	0	medical history/original publication	C	collagenase V (37°C) + trypsin (37°C)
A70	Mareckova-cells	37	whole_uterus	Proliferative	Proliferative	NA	0	medical history	C	collagenase V (37°C) + trypsin (37°C)
C01	Tan	36	endometrium	Hormones	Hormones	norethindrone/E2:1/20	0	surgical	C	cold active caspase (6℃) + dispase (37℃)
C02	Tan	22	endometrium	Hormones	Hormones (Proliferative Early)	norethindrone/E2:1/20	0	surgical	C	cold active caspase (6℃) + dispase (37℃)
C03	Tan	42	endometrium	Proliferative	Proliferative	NA	0	surgical	C	cold active caspase (6℃) + dispase (37℃)
E01	Tan	40	endometrium	Menstrual	Menstrual	NA	3	surgical	E	cold active caspase (6℃) + dispase (37℃)
E02	Tan	40	endometrium	Hormones	Hormones (Proliferative Early)	norethindrone/E2:1/20	2	surgical	E	cold active caspase (6℃) + dispase (37℃)
E03	Tan	33	endometrium	Hormones	Hormones (Inactive)	norethindrone/E2:1/20	4	surgical	E	cold active caspase (6℃) + dispase (37℃)
E04	Tan	27	endometrium	Hormones	Hormones	norethindrone/E2:1/20	4	surgical	E	cold active caspase (6℃) + dispase (37℃)
E05	Tan	33	endometrium	Hormones	Hormones (Proliferative Early)	norethindrone/E2:1/20	4	surgical	E	cold active caspase (6℃) + dispase (37℃)
E06	Tan	30	endometrium	Hormones	Hormones	norethindrone/E2:1/10	4	surgical	E	cold active caspase (6℃) + dispase (37℃)
E07	Tan	34	endometrium	Hormones	Hormones (Inactive)	norethindrone/E2:1/10	4	surgical	E	cold active caspase (6℃) + dispase (37℃)
E08	Tan	40	endometrium	Hormones	Hormones (Inactive)	norethindrone/E2:1/20	4	surgical	E	cold active caspase (6℃) + dispase (37℃)
E09	Tan	45	endometrium	Hormones	Hormones (Secretory Early)	norethindrone/E2:1/20	4	surgical	E	cold active caspase (6℃) + dispase (37℃)
E1	Garcia-Alonso	29	endometrium	Secretory	Secretory Mid	NA	0	medical history/original publication	C	collagenase V (37°C) + trypsin (37°C)
E2	Garcia-Alonso	26	endometrium	Secretory	Secretory Early-Mid	NA	0	medical history/original publication	C	collagenase V (37°C) + trypsin (37°C)
E3	Garcia-Alonso	26	endometrium	Proliferative	Proliferative	NA	0	medical history/original publication	C	collagenase V (37°C) + trypsin (37°C)
ES345	Mareckova-cells	40	endometrium	Secretory	Secretory Early	NA	0	medical history	C	collagenase V (37°C) + trypsin (37°C)
EX0045	Mareckova-nuclei	31	endometrium	Proliferative	Proliferative	NA	1	surgical	E	mechanical homogenisation (see methods)
EX0277	Mareckova-nuclei	34	endometrium	Secretory	Secretory	NA	2	surgical	E + F	mechanical homogenisation (see methods)
EX0288	Mareckova-nuclei	40	endometrium	Proliferative	Proliferative	NA	4	surgical	E + H	mechanical homogenisation (see methods)
EX0366	Mareckova-nuclei	40	endometrium	Secretory	Secretory Mid	NA	3	surgical	E + A + F	mechanical homogenisation (see methods)
EX0540	Mareckova-nuclei	43	endometrium	Proliferative	Proliferative	NA	1	surgical	E + A + F	mechanical homogenisation (see methods)
EX0661	Mareckova-nuclei	25	endometrium	Secretory	Secretory Mid	NA	3	surgical	E	mechanical homogenisation (see methods)
EX0789	Mareckova-nuclei	37	endometrium	Secretory	Secretory Mid	NA	2	surgical	E + F	mechanical homogenisation (see methods)
EX0795	Mareckova-nuclei	18	endometrium	Proliferative	Proliferative	NA	1	surgical	E	mechanical homogenisation (see methods)
Fonseca_10	Fonseca	40	endometrium	Proliferative	Proliferative	NA	4	surgical	E	Collagenase/Hyaluronidase (37°C)
Fonseca_11	Fonseca	42	endometrium	Secretory	Secretory	NA	2	surgical	E + A	Collagenase/Hyaluronidase (37°C)
Fonseca_13	Fonseca	38	endometrium	Hormones	Hormones	Wiley protocol	TBC	surgical	E + A	Collagenase/Hyaluronidase (37°C)
Fonseca_14	Fonseca	28	endometrium	Secretory	Secretory	NA	2	surgical	E	Collagenase/Hyaluronidase (37°C)
Fonseca_16	Fonseca	21	endometrium	Proliferative	Proliferative	NA	2	surgical	E	Collagenase/Hyaluronidase (37°C)
Fonseca_17	Fonseca	34	endometrium	Proliferative	Proliferative	NA	4	surgical	E + A + F	Collagenase/Hyaluronidase (37°C)
Fonseca_18	Fonseca	52	endometrium	Hormones	Hormones (Perimenopause)	P4 & E2 pellets	4	surgical	E + F	Collagenase/Hyaluronidase (37°C)
FX0011	Mareckova-nuclei	27	endometrium	Proliferative	Proliferative	NA	0	surgical	C	mechanical homogenisation (see methods)
FX0022	Mareckova-nuclei	32	endometrium	Menstrual	Menstrual	NA	1	surgical	E	mechanical homogenisation (see methods)
FX0024	Mareckova-nuclei	22	endometrium	Hormones	Hormones	Mirena coil	1	surgical	E	mechanical homogenisation (see methods)
FX0028	Mareckova-nuclei	27	endometrium	Secretory	Secretory	NA	0	surgical	C	mechanical homogenisation (see methods)
FX0033	Mareckova-nuclei	30	endometrium	Secretory	Secretory	NA	2	surgical	E + A	mechanical homogenisation (see methods)
FX0052	Mareckova-nuclei	46	endometrium	Proliferative	Proliferative	NA	0	surgical	F + P	mechanical homogenisation (see methods)
FX0056	Mareckova-nuclei	37	endometrium	Menstrual	Menstrual	NA	4	surgical	E	mechanical homogenisation (see methods)
FX0060	Mareckova-nuclei	29	endometrium	Proliferative	Proliferative	NA	3	surgical	E + A	mechanical homogenisation (see methods)
FX0065	Mareckova-nuclei	36	endometrium	Hormones	Hormones	Mirena coil	2	surgical	E	mechanical homogenisation (see methods)
FX1074	Mareckova-nuclei	23	endometrium	Hormones	Hormones	Mirena coil	1	surgical	E	mechanical homogenisation (see methods)
FX1080	Mareckova-nuclei	36	endometrium	Hormones	Hormones	Implant	1	surgical	E	mechanical homogenisation (see methods)
FX1087	Mareckova-nuclei	26	endometrium	Secretory	Secretory Mid	NA	1	surgical	E	mechanical homogenisation (see methods)
FX1097	Mareckova-nuclei	41	endometrium	Proliferative	Proliferative	NA	2	surgical	E	mechanical homogenisation (see methods)
FX1100	Mareckova-nuclei	28	endometrium	Secretory	Secretory Mid	NA	1	surgical	E	mechanical homogenisation (see methods)
FX1101	Mareckova-nuclei	36	endometrium	Proliferative	Proliferative	NA	4	surgical	E + F	mechanical homogenisation (see methods)
FX1104	Mareckova-nuclei	38	endometrium	Proliferative	Proliferative Late	NA	0	surgical	P	mechanical homogenisation (see methods)
FX1106	Mareckova-nuclei	32	endometrium	Secretory	Secretory Mid	NA	0	surgical	C	mechanical homogenisation (see methods)
FX1111	Mareckova-nuclei	37	endometrium	Hormones	Hormones	Zoladex	4	surgical	E	mechanical homogenisation (see methods)
FX1119	Mareckova-cells & nuclei	30	endometrium	Proliferative	Proliferative	NA	0	surgical	C	cells: collagenase V (37°C) + trypsin (37°C); nuclei: mechanical homogenisation (see methods)
FX1122	Mareckova-nuclei	31	endometrium	Hormones	Hormones	COCP (Rigevidon)	0	surgical	C	mechanical homogenisation (see methods)
FX1125	Mareckova-cells & nuclei	23	endometrium	Proliferative	Proliferative	NA	3	surgical	E	cells: collagenase V (37°C) + trypsin (37°C); nuclei: mechanical homogenisation (see methods)
FX1129	Mareckova-nuclei	31	endometrium	Proliferative	Proliferative	NA	3	surgical	E	mechanical homogenisation (see methods)
FX1130	Mareckova-nuclei	32	endometrium	Secretory	Secretory Early	NA	3	surgical	E + A	mechanical homogenisation (see methods)
FX1136	Mareckova-nuclei	38	endometrium	Proliferative	Proliferative	NA	3	surgical	E	mechanical homogenisation (see methods)
FX1141	Mareckova-nuclei	34	endometrium	Proliferative	Proliferative	NA	0	surgical	C	mechanical homogenisation (see methods)
FX1146	Mareckova-cells & nuclei	37	endometrium	Proliferative	Proliferative	NA	0	surgical	C	cells: collagenase V (37°C) + trypsin (37°C); nuclei: mechanical homogenisation (see methods)
FX1150	Mareckova-nuclei	24	endometrium	Proliferative	Proliferative	NA	1	surgical	E	mechanical homogenisation (see methods)
FX1156	Mareckova-cells & nuclei	38	endometrium	Secretory	Secretory Mid	NA	4	surgical	E + F	cells: collagenase V (37°C) + trypsin (37°C); nuclei: mechanical homogenisation (see methods)
FX1158	Mareckova-nuclei	38	endometrium	Menstrual	Menstrual	NA	1	surgical	E + F	mechanical homogenisation (see methods)
FX1160	Mareckova-nuclei	24	endometrium	Proliferative	Proliferative	NA	3	surgical	E	mechanical homogenisation (see methods)
FX1163	Mareckova-nuclei	33	endometrium	Secretory	Secretory	NA	1	surgical	E	mechanical homogenisation (see methods)
FX1170	Mareckova-nuclei	37	endometrium	Secretory	Secretory	NA	1	surgical	E	mechanical homogenisation (see methods)
FX1176	Mareckova-cells	31	endometrium	Proliferative	Proliferative	NA	4	surgical	E	collagenase V (37°C) + trypsin (37°C)
FX1191	Mareckova-nuclei	20	endometrium	Hormones	Hormones	POP Desogesterol	2	surgical	E	mechanical homogenisation (see methods)
FX1205	Mareckova-nuclei	40	endometrium	Secretory	Secretory	NA	4	surgical	E	mechanical homogenisation (see methods)
FX1215	Mareckova-nuclei	30	endometrium	Proliferative	Proliferative	NA	3	surgical	E	mechanical homogenisation (see methods)
FX1223	Mareckova-nuclei	22	endometrium	Secretory	Secretory Early	NA	1	surgical	E	mechanical homogenisation (see methods)
FX1233	Mareckova-nuclei	37	endometrium	Secretory	Secretory	NA	2	surgical	E	mechanical homogenisation (see methods)
FX1236	Mareckova-nuclei	35	endometrium	Proliferative	Proliferative	NA	2	surgical	E + A + P	mechanical homogenisation (see methods)
FX1249	Mareckova-cells	22	endometrium	Hormones	Hormones	Mirena coil	1	surgical	E	collagenase V (37°C) + trypsin (37°C)
FX1254	Mareckova-cells	35	endometrium	Hormones	Hormones	Desogestrel	2	surgical	E	collagenase V (37°C) + trypsin (37°C)
FX1259	Mareckova-cells	37	endometrium	Proliferative	Proliferative Late	NA	2	surgical	E	collagenase V (37°C) + trypsin (37°C)
FX1285	Mareckova-cells	40	endometrium	Proliferative	Proliferative Early	NA	2	surgical	E	collagenase V (37°C) + trypsin (37°C)
FX1289	Mareckova-cells	24	endometrium	Proliferative	Proliferative Late	NA	1	surgical	E	collagenase V (37°C) + trypsin (37°C)
FX9005	Mareckova-nuclei	34	endometrium	Proliferative	Proliferative	NA	3	surgical	E	mechanical homogenisation (see methods)
FX9006	Mareckova-cells & nuclei	33	endometrium	Secretory	Secretory Early	NA	2	surgical	E	cells: collagenase V (37°C) + trypsin (37°C); nuclei: mechanical homogenisation (see methods)
FX9007	Mareckova-nuclei	30	endometrium	Hormones	Hormones	POP - Cerezette	0	surgical	C	mechanical homogenisation (see methods)
FX9008	Mareckova-nuclei	22	endometrium	Secretory	Secretory	NA	0	surgical	C	mechanical homogenisation (see methods)
FX9009	Mareckova-nuclei	37	endometrium	Menstrual	Menstrual	NA	0	surgical	C	mechanical homogenisation (see methods)
FX9010	Mareckova-nuclei	39	endometrium	Hormones	Hormones	Implant	0	surgical	C	mechanical homogenisation (see methods)
FX9011	Mareckova-nuclei	18	endometrium	Secretory	Secretory Mid	NA	0	surgical	C	mechanical homogenisation (see methods)
FX9012	Mareckova-nuclei	37	endometrium	Hormones	Hormones	POP	1	surgical	E	mechanical homogenisation (see methods)
FX9013	Mareckova-nuclei	23	endometrium	Hormones	Hormones	COCP - Gederal	1	surgical	E	mechanical homogenisation (see methods)
FX9014	Mareckova-nuclei	37	endometrium	Hormones	Hormones	Mirena coil	1	surgical	E	mechanical homogenisation (see methods)
FX9016	Mareckova-nuclei	26	endometrium	Unknown	Unknown	NA	0	surgical	C	mechanical homogenisation (see methods)
FX9018	Mareckova-nuclei	38	endometrium	Hormones	Hormones	Implant	0	surgical	C	mechanical homogenisation (see methods)
FX9020	Mareckova-nuclei	31	endometrium	Proliferative	Proliferative	NA	1	surgical	E	mechanical homogenisation (see methods)
FX9021	Mareckova-nuclei	27	endometrium	Hormones	Hormones	POP - Desogestrel	0	surgical	C	mechanical homogenisation (see methods)
FX9022	Mareckova-nuclei	36	endometrium	Secretory	Secretory Mid	NA	2	surgical	E	mechanical homogenisation (see methods)
FX9024	Mareckova-nuclei	40	endometrium	Proliferative	Proliferative	NA	0	surgical	C	mechanical homogenisation (see methods)
FX9027	Mareckova-nuclei	42	endometrium	Proliferative	Proliferative	NA	0	surgical	P	mechanical homogenisation (see methods)
GSM5572238	Lai	29-35	endometrium	Secretory	Secretory Early-Mid	NA	0	medical history/original publication	C	collagenase IV (37°C)
GSM5572239a	Lai	29-35	endometrium	Proliferative	Proliferative	NA	0	medical history/original publication	C	collagenase IV (37°C)
GSM5572240	Lai	29-35	endometrium	Secretory	Secretory Early-Mid	NA	0	medical history/original publication	C	collagenase IV (37°C)
GSM6605431	Huangb	26	endometrium	Secretory	Secretory Early	NA	2	surgical	E	collagenase IV (37°C)
GSM6605432	Huangb	30	endometrium	Proliferative	Proliferative Early	NA	1	surgical	E	collagenase IV (37°C)
GSM6605433	Huangb	24	endometrium	Proliferative	Proliferative Early	NA	1	surgical	E	collagenase IV (37°C)
GSM6605434	Huangb	28	endometrium	Proliferative	Proliferative	NA	1	surgical	E	collagenase IV (37°C)
GSM6605435	Huangb	29	endometrium	Secretory	Secretory Mid	NA	1	surgical	E	collagenase IV (37°C)
GSM6605436	Huangb	33	endometrium	Secretory	Secretory Mid	NA	1	surgical	E	collagenase IV (37°C)
GSM6605437	Huangb	29	endometrium	Secretory	Secretory Mid	NA	0	surgical	C	collagenase IV (37°C)
GSM6605438	Huangb	32	endometrium	Proliferative	Proliferative	NA	0	surgical	C	collagenase IV (37°C)
GSM6605439	Huangb	33	endometrium	Proliferative	Proliferative Early	NA	0	surgical	C	collagenase IV (37°C)
GSM6605440	Huangb	24	endometrium	Proliferative	Proliferative Early	NA	0	surgical	C	collagenase IV (37°C)
SAMN15049042	Wang	18-34	endometrium	Proliferative	Proliferative	NA	0	medical history/original publication	C	collagenase A1 (4°C) + TrypLE (37°)
SAMN15049043	Wang	18-34	endometrium	Secretory	Secretory Early	NA	0	medical history/original publication	C	collagenase A1 (4°C) + TrypLE (37°)
SAMN15049044	Wang	18-34	endometrium	Secretory	Secretory Early	NA	0	medical history/original publication	C	collagenase A1 (4°C) + TrypLE (37°)
SAMN15049045	Wang	18-34	endometrium	Secretory	Secretory Late	NA	0	medical history/original publication	C	collagenase A1 (4°C) + TrypLE (37°)
SAMN15049046	Wang	18-34	endometrium	Secretory	Secretory Early-Mid	NA	0	medical history/original publication	C	collagenase A1 (4°C) + TrypLE (37°)
SAMN15049047	Wang	18-34	endometrium	Secretory	Secretory Early-Mid	NA	0	medical history/original publication	C	collagenase A1 (4°C) + TrypLE (37°)
SAMN15049048	Wang	18-34	endometrium	Secretory	Secretory Early-Mid	NA	0	medical history/original publication	C	collagenase A1 (4°C) + TrypLE (37°)
SAMN15049049	Wang	18-34	endometrium	Secretory	Secretory Mid	NA	0	medical history/original publication	C	collagenase A1 (4°C) + TrypLE (37°)
SAMN15049050	Wang	18-34	endometrium	Proliferative	Proliferative	NA	0	medical history/original publication	C	collagenase A1 (4°C) + TrypLE (37°)
SAMN15049051	Wang	18-34	endometrium	Secretory	Secretory Early	NA	0	medical history/original publication	C	collagenase A1 (4°C) + TrypLE (37°)
SE02	Mareckova-cells	38	endometrium	Proliferative	Proliferative Early	NA	0	medical history	C	collagenase V (37°C) + trypsin (37°C)
SE03	Mareckova-cells	26	endometrium	Proliferative	Proliferative	NA	0	medical history	C	collagenase V (37°C) + trypsin (37°C)
SE06	Mareckova-cells	31	endometrium	Menstrual	Menstrual	NA	0	medical history	C	collagenase V (37°C) + trypsin (37°C)
a for donor GSM5572239 the original publication reported the donor to be from the secretory phase. The transcriptomic data did not support this annotation and in our atlas it has been re-assigned as from the proliferative phase.
b For the Huang et al. dataset, the Binary stage and Stage were assigned based on data associated with the downloaded raw sequencing files, not the publications' supplementary table s1. There were discrepancies between the stages provided byt the authors in the different files, but the transcriptomic data supported the assignment associated with the raw data, not the one provided in supplementary…
c age for the Lai et al and Wang et al datasets was provided as a range for all donors, for the Huang et al dataset the age was taken from the publication's supplementary table s1
d location refers to samples being superficial biopsies (endometrium) or from the organ donor programme when full-thickness uterine wall samples are sampled (whole_uterus)
e only groups samples under 4 groups: menstrual, proliferative, secretory and hormones
f more detailed annotation of the menstrual cycle phases (where avaialble) and the reported histological effects of hormonal treatment on the endometrium
g E2 = oestrogen; Wiley protocol = estrogen and testosterone creams and progesterone on days 14-28; P4 = progesterone; COCP = combined oral contraceptive pill; POP = progesterone only pill; NA = no hormonal treatment at least 3 months prior to sample collection
h 0= control/no endometriosis; TBC for patient Fonseca_13 = to be confirmed, patient had endometriosis but stage was not provided; for Huang et al. donors, numbers were assigned based on the revised-American Fertility Society score provided by the authors for each donor in their supplementary table s1
i A = adenomyosis; C = control, no endometrial/uterine pathologies; E = endometriosis; F = fibroids; H = hyperplasia; P = polyp.

## Sheet: Table2_CellRanger
Supplementary Table 2: CellRanger QC outputs for all newly generated data.
Library ID	snRNAseq	Number of Cells	Reads per Cell	Genes per Cell	Fraction Reads in Spots Under Tissue	Mean Reads per Spot	Mean Reads Under Tissue per Spot	Median UMI Counts per Spot	Median Genes per Spot	Genes Detected
FRZFRESH_GX25	scRNAseq	6425	24482	1512
FRZFRESH_GX26	scRNAseq	5403	32082	3309
FRZFRESH_GX27	scRNAseq	6335	30840	2679
FRZFRESH_GX28	scRNAseq	4577	35786	3332
HCA_A_RepT_RNA13247830	scRNAseq	8466	103917	2426
UA_Endo10281925	snRNAseq	21487	40150	1600
UA_Endo10281926	snRNAseq	19282	44227	2008
UA_Endo10298210	scRNAseq	9863	96357	4496
UA_Endo10298211	scRNAseq	2247	307686	4919
UA_Endo10298212	scRNAseq	19057	42932	2834
UA_Endo10298213	scRNAseq	20925	30619	1812
UA_Endo11173480	snRNAseq	14010	53206	1952
UA_Endo11173481	snRNAseq	14983	49749	2042
UA_Endo11173482	snRNAseq	14629	45008	1261
UA_Endo11282193	snRNAseq	20298	31298	2143
UA_Endo11460960	snRNAseq	28202	28285	1985
UA_Endo11460961	snRNAseq	20910	35944	2275
UA_Endo11460962	snRNAseq	21465	33537	863
UA_Endo11460963	snRNAseq	24825	31923	748
UA_Endo11596521	snRNAseq	10640	60635	2360
UA_Endo11596522	snRNAseq	25051	23238	1923
UA_Endo12061415	snRNAseq	16142	28438	825
UA_Endo12061703	snRNAseq	22847	29738	1354
UA_Endo12061704	snRNAseq	20939	41494	2161
UA_Endo12061705	snRNAseq	22886	28452	866
UA_Endo12269810	snRNAseq	13317	42550	2451
UA_Endo12269811	snRNAseq	17090	26394	1980
UA_Endo12269813	snRNAseq	14725	34303	2105
UA_Endo12269814	snRNAseq	14493	41994	2059
UA_Endo12296823	snRNAseq	15062	41293	2135
UA_Endo12296824	snRNAseq	15386	45491	2182
UA_Endo12449298	snRNAseq	13099	62697	2155
UA_Endo12449299	snRNAseq	11474	55632	2944
UA_Endo12449300	snRNAseq	17393	31657	2429
UA_Endo12449301	snRNAseq	13106	59888	2289
UA_Endo12604667	snRNAseq	14064	55439	2621
UA_Endo12604668	snRNAseq	2362	400656	1310
UA_Endo12680031	scRNAseq	15831	53239	2749
UA_Endo12680032	scRNAseq	3556	221082	7072
UA_Endo12680033	scRNAseq	15784	47435	2291
UA_Endo12680034	scRNAseq	5776	75935	4544
UA_Endo12821480	snRNAseq	9259	92102	2322
UA_Endo12821481	snRNAseq	12080	45077	1908
UA_Endo12821482	snRNAseq	5222	149702	2100
UA_Endo12821483	snRNAseq	6764	111226	1481
UA_Endo12821484	snRNAseq	4029	203719	616
UA_Endo12821485	snRNAseq	4021	55015	1877
UA_Endo12821487	snRNAseq	2515	289559	1511
UA_Endo12821488	snRNAseq	7030	58809	2192
UA_Endo12865960	snRNAseq	26359	31684	2029
UA_Endo12865961	snRNAseq	19791	46949	2426
UA_Endo12865962	snRNAseq	15740	50217	2402
UA_Endo12865963	snRNAseq	28686	24550	2109
UA_Endo12865966	snRNAseq	11440	46729	2168
UA_Endo12961679	scRNAseq	2063	184761	532
UA_Endo12961680	scRNAseq	138	4667059	3370
UA_Endo12961681	scRNAseq	2581	219730	739
UA_Endo12961682	scRNAseq	1645	477831	2307
UA_Endo13646709	scRNAseq	2168	164299	3026
UA_Endo9426399	scRNAseq	17064	43391	3323
UA_Endo9426400	scRNAseq	11071	57987	3277
UA_Endo9426401	scRNAseq	32149	22488	2535
UA_Endo9426402	scRNAseq	1929	380325	4969
HCA_ENDO_sp13458406	spatial				0.619	154273	94855	33364	8562	18057
UA_Endo13041816	spatial				0.978	66594	64204	842	635	17917
UA_HUTER_sp_10879892	spatial				0.801	281705	191820	12552	4330	23517
UA_HUTER_sp_10879894	spatial				0.889	32314	27418	15668	4960	24643
HCA_ENDO_sp13458407	spatial				0.954	103009	97419	16484	6301	18056
UA_Endo13041817	spatial				0.888	60519	53259	2186	1318	18046
UA_HUTER_sp_10879893	spatial				0.817	42750	33055	18418	5544	24664
UA_HUTER_sp_10879895	spatial				0.734	62385	42333	22090	6045	24381

## Sheet: Table3_cell_type_counts
Supplementary Table 3: Absolute cell counts per donor and dataset.
Dataset_donorID	1 | SOX9 basalis	2 | SOX9 functionalis I	3 | SOX9 functionalis II	4 | SOX9 luminal	5 | Cycling	6 | preGlandular	7 | Glandular	8 | Glandular secretory	9 | Glandular secretory FGF7	10 | preLuminal	11 | Luminal	12 | preCiliated	13 | Ciliated	14 | MUC5B	15 | KRT5	16 | eHormones	17 | uSMCs	18 | mPV	19 | ePV 1a	20 | ePV 1b	21 | ePV 2	22 | eStromal MMPs	23 | eStromal	24 | eStromal cycling	25 | dStromal early	26 | dStromal mid	27 | dStromal late	28 | Fibroblast basalis	29 | HOXA13	30 | sHormones	31 | dHormones	32 | Venous	33 | Arterial	34 | Lymphatic	35 | Immune Lymphoid	36 | Immune Myeloid
Fonseca_10	1	0	16	1	0	0	0	0	0	0	0	1	6	0	0	4	0	0	0	0	0	4	14	0	1	3	0	86	1	1	0	17	4	3	9	23
Fonseca_11	0	0	0	1	0	0	0	47	0	0	1	0	4	12	0	0	0	0	0	2	1	8	12	0	4	241	7331	0	0	4	0	37	0	1	0	1
Fonseca_13	0	0	0	0	0	0	1	95	0	0	0	0	5	0	0	7	1	2	0	1	38	8	91	4	43	3909	1838	0	1	24	0	126	13	20	3	0
Fonseca_14	0	0	1	0	0	0	26	123	0	0	2	0	23	0	0	7	0	0	3	3	37	3	29	0	30	2819	55	0	1	4	0	148	11	1	0	0
Fonseca_16	0	2	34	1	63	1	0	0	0	0	0	0	1	0	0	0	0	0	0	1	14	0	17	1	0	5	5	0	0	0	0	318	56	0	11	0
Fonseca_17	0	28	86	1	2	0	0	0	0	0	1	0	22	0	0	1	0	0	0	0	17	6	3887	20	65	93	19	1	0	2	0	139	6	4	2	2
Fonseca_18	0	0	2	3	0	0	0	0	0	0	0	0	41	0	0	4	0	1	2	1	18	1	2	0	0	4	0	15	1	0	0	1998	136	6	3	0
GarciaAlonso_A13	2	0	488	17	11	1	0	0	0	0	0	23	288	0	0	43	176	150	3	72	434	35	9764	1014	125	47	9	7	0	49	0	583	69	21	652	437
GarciaAlonso_A30	0	0	0	0	0	0	256	19	1	0	24	0	1	0	0	1	818	358	162	3	90	0	8	15	2	40	5	39	0	0	0	1356	247	5	32	8
GarciaAlonso_E1	0	0	0	0	0	1	16	161	11	1	7	0	0	1	0	28	0	2	0	154	102	26	103	2	95	5027	421	0	0	46	1	110	8	1	765	135
GarciaAlonso_E2	0	0	0	0	0	8	92	1	0	1	9	0	1	0	0	4	1	0	0	17	30	12	66	4	344	1653	16	0	0	4	0	23	5	0	92	28
GarciaAlonso_E3	2	4	738	100	382	4	0	0	0	2	1	1	3	70	34	13	0	0	0	99	126	15	1389	36	6	19	3	0	195	6	0	139	9	1	894	49
Huang_GSM6605431	0	0	33	9	243	1905	16	0	0	67	1	1	77	0	0	22	0	0	0	43	130	8	1527	54	1450	351	10	1	0	9	0	252	28	4	2206	88
Huang_GSM6605432	0	102	958	288	412	2	0	0	0	7	2	55	130	2	0	11	1	0	0	85	338	0	2830	384	33	25	7	0	0	4	0	375	47	1	1466	206
Huang_GSM6605433	342	0	636	50	22	7	0	0	0	0	0	3	17	0	0	18	0	2	2	98	252	18	811	133	13	33	18	1	3	8	0	464	60	1	2640	134
Huang_GSM6605434	1	17	1229	61	136	3	2	0	0	1	7	23	27	8	0	7	0	0	0	59	399	11	1700	139	48	65	37	0	0	11	0	325	22	1	1953	326
Huang_GSM6605435	0	6	25	49	140	1361	2	0	0	287	4	0	8	111	35	9	0	0	2	32	46	3	209	31	1108	903	16	0	82	23	0	249	19	3	1534	56
Huang_GSM6605436	0	4	18	44	35	789	1383	84	0	156	14	0	171	0	0	13	0	1	3	299	81	2	163	7	332	1497	6	0	1	9	0	209	44	6	1766	52
Huang_GSM6605437	0	0	0	3	0	0	356	2222	25	0	25	0	18	1	0	65	0	3	3	172	128	0	36	0	191	2442	106	0	5	15	0	672	77	0	924	62
Huang_GSM6605438	0	12	496	27	42	0	0	0	0	1	3	4	16	1	0	1	0	0	2	78	149	0	3534	224	26	76	5	0	0	1	0	148	22	13	594	63
Huang_GSM6605439	0	2	823	121	311	1	0	0	0	0	2	42	60	45	4	14	0	0	0	92	473	19	5763	1114	37	27	24	1	25	22	0	648	38	24	687	470
Huang_GSM6605440	0	1	910	42	148	3	0	0	0	0	2	15	29	11	2	6	0	2	2	61	291	4	2724	251	81	22	2	0	2	28	0	534	42	6	890	140
Lai_GSM5572238	0	0	0	0	0	0	0	0	0	0	0	0	0	0	0	0	0	0	0	16	60	4	456	92	689	2658	3	1	0	21	0	29	3	0	146	28
Lai_GSM5572239	0	0	0	0	0	0	0	0	0	0	0	0	0	0	0	0	0	0	0	17	79	5	2557	157	629	41	0	0	0	32	0	13	2	0	386	51
Lai_GSM5572240	0	0	0	0	0	0	0	0	0	0	0	0	0	0	0	0	0	0	0	25	64	6	32	4	63	3474	79	0	0	7	0	74	5	1	248	102
Mareckova_A70	1	0	58	2	2	55	6	0	0	1	0	0	24	1	0	146	376	799	1178	13	62	4	36	0	4	33	6	243	0	1	0	1524	446	5	194	4
Mareckova_ES345	0	0	30	39	273	4142	25	0	0	337	13	1	119	0	0	21	0	0	0	130	231	5	231	101	3987	88	3	0	0	27	0	237	19	0	79	31
Mareckova_FX1119	0	0	187	12	9	0	1	0	0	0	0	2	17	0	0	27	0	0	0	9	40	10	489	138	12	0	0	0	0	8	0	40	1	0	118	49
Mareckova_FX1125	0	0	23	3	12	0	0	0	0	0	0	0	0	0	0	1	0	0	1	6	73	9	2926	455	28	23	0	0	0	4	0	35	2	1	614	181
Mareckova_FX1146	0	0	2536	1	9	0	5	0	0	0	0	0	1	0	0	3	0	0	0	53	317	2	4067	594	474	26	1	0	5	21	0	290	12	1	268	98
Mareckova_FX1156	0	0	2	0	4	18	3704	187	19	3	153	0	30	0	0	87	0	0	0	117	92	10	56	13	175	7611	3	0	0	4	0	78	4	0	93	38
Mareckova_FX1176	0	1	501	213	53	3	0	0	0	1	0	25	62	3	0	23	0	0	0	15	95	7	1719	64	29	1	2	0	0	6	0	72	1	0	290	86
Mareckova_FX1249	0	0	20	21	20	1	1	13	0	7	24	0	20	0	0	2848	0	0	0	32	176	877	28	0	0	5	15	1	0	5	0	113	5	0	507	1283
Mareckova_FX1254	0	0	0	1	4	0	3	70	1	0	11	0	7	0	0	527	5	2	9	12	157	78	12	18	3	38	262	0	0	12	169	117	21	64	1466	2685
Mareckova_FX1259	0	2	1562	298	319	15	0	0	0	10	0	70	30	0	0	83	0	0	0	81	234	7	1834	555	117	8	1	0	0	3	0	172	18	5	266	142
Mareckova_FX1285	0	0	10	10	12	0	0	0	0	0	0	0	0	0	0	4	0	0	0	5	3	0	21	0	0	0	0	0	0	2	0	6	0	0	55	16
Mareckova_FX1289	0	0	23	7	9	1	0	0	0	0	0	3	0	1	3	2	0	0	0	4	7	0	28	15	8	0	0	0	0	0	0	3	0	0	9	17
Mareckova_FX9006	0	2	499	52	694	844	10	0	0	7	0	44	149	0	0	224	0	1	0	202	656	11	2582	1318	3858	197	3	0	0	9	0	477	16	4	228	91
Mareckova_SE02	0	0	8	4	2	0	0	0	0	0	0	0	2	6	1	27	0	0	0	4	10	7	9	0	0	0	0	1	0	0	0	17	1	0	33	26
Mareckova_SE03	0	0	23	37	12	0	0	0	0	0	0	0	0	8	3	4	0	0	1	3	4	6	62	3	5	6	0	0	0	0	0	6	0	0	12	3
Mareckova_SE06	0	0	20	28	8	0	0	0	0	0	0	1	0	1	0	5	0	0	0	5	27	9	270	55	11	0	0	0	0	1	0	19	2	0	122	41
Tan_C01	0	0	27	132	24	2	2	5	0	12	5	18	147	47	0	1804	0	0	0	0	5	102	15	1	3	4	0	0	1	10	0	23	1	3	244	211
Tan_C02	0	0	2	10	2	0	2	1	0	0	44	0	212	190	0	2601	0	4	0	0	196	18	7	0	1	5	2	0	6	687	0	717	15	41	791	128
Tan_C03	4	2	143	16	5	0	0	0	0	1	0	0	30	81	18	1285	0	0	0	3	386	897	17	1	1	2	2	0	14	0	0	211	3	3	723	691
Tan_E01	0	0	4	1	2	0	0	0	0	0	0	0	22	20	15	135	0	0	0	17	139	1513	41	0	11	6	2	0	1	5	0	107	1	7	1510	235
Tan_E02	0	0	17	9	235	489	0	0	0	12	0	8	36	183	25	46	0	0	0	2	38	5	1189	185	271	75	0	0	9	31	0	59	6	5	245	519
Tan_E03	0	0	11	6	0	3	1	1	0	4	4	1	13	154	24	756	0	5	1	8	64	103	54	9	8	7	0	0	33	1108	0	269	9	83	693	292
Tan_E04	0	0	1	2	3	0	0	4	0	0	0	0	8	65	66	145	5	17	3	1	11	17	2	4	0	24	13	20	13	191	2	32	1	43	1218	901
Tan_E05	0	0	1	2	0	0	0	5	0	0	1	0	3	0	0	377	0	1	1	0	32	6	19	0	9	20	0	0	0	267	0	196	2	1	1134	101
Tan_E06	1	0	98	7	134	356	0	0	0	1	0	14	98	65	14	232	0	1	0	15	118	9	1231	347	22	1	1	0	414	13	0	190	3	5	192	120
Tan_E07	1	0	0	1	0	0	2	1	0	0	5	0	14	67	7	149	0	0	1	1	61	43	126	40	45	19	5	0	6	1363	0	198	5	20	328	121
Tan_E08	0	0	2	4	3	36	2	0	0	1	4	1	21	48	13	343	0	1	0	1	9	5	6	0	2	7	0	0	17	6	0	36	0	10	1090	224
Tan_E09	0	0	2	0	0	0	48	229	12	5	13	0	172	106	121	2100	0	0	0	22	29	0	0	0	3	64	4	0	8	1	0	33	0	0	436	133
Wang_SAMN15049042	0	448	156	172	124	3	0	0	0	19	1	35	34	7	1	4	0	0	0	8	14	2	276	50	16	12	0	0	0	0	0	27	0	4	1140	55
Wang_SAMN15049043	0	6	25	66	78	892	8	0	0	514	46	0	69	0	0	4	0	0	0	12	23	1	173	24	1185	110	0	0	0	2	0	113	2	0	267	10
Wang_SAMN15049044	0	0	0	1	0	7	21	5	0	2	1	0	34	55	54	5	0	0	1	228	101	18	82	22	657	1623	28	1	0	10	0	344	70	0	567	61
Wang_SAMN15049045	0	0	1	0	0	0	27	1243	712	0	3	0	245	0	0	12	0	2	1	92	129	4	71	0	10	123	731	1	0	1	0	262	17	4	327	51
Wang_SAMN15049046	0	0	1	6	2	151	238	1	0	542	1887	0	454	1	2	6	0	0	0	3	5	0	2	0	55	17	1	0	0	0	0	5	1	0	348	2
Wang_SAMN15049047	0	0	1	4	3	9	1042	152	0	67	1229	0	501	3	0	12	1	0	1	34	32	7	28	12	157	4204	42	0	0	2	0	94	7	14	442	64
Wang_SAMN15049048	0	0	4	5	3	81	5231	164	2	271	6629	0	1430	5	41	16	0	0	0	60	3	0	3	2	1	46	2	0	0	0	0	254	24	2	98	57
Wang_SAMN15049049	0	0	1	9	0	0	333	3776	21	2	45	0	130	0	0	27	2	0	0	105	13	2	49	27	61	2979	1052	1	0	1	0	57	1	2	85	24
Wang_SAMN15049050	0	931	87	674	90	12	1	0	0	5	0	35	116	6	0	2	0	0	0	5	4	0	82	2	2	13	1	0	0	1	0	13	0	0	72	1
Wang_SAMN15049051	0	20	4	27	32	634	187	1	0	388	27	1	38	4	1	10	0	0	0	16	19	1	45	0	158	919	12	0	0	0	0	62	8	2	249	7

## Sheet: Table4_LIANA
Supplementary Table 4: Interactions with LIANA.
Cellphone interactions available at https://www.reproductivecellatlas.org/endometrium_reference.html
microenvironment	source	target	ligand_complex	receptor_complex	lr_means	cellphone_pvals	expr_prod	scaled_weight	lr_logfc	spec_weight	lrscore	lr_probs	cellchat_pvals	specificity_rank	magnitude_rank
Proliferative_basalis	Fibroblast_basalis	SOX9_basalis	CXCL12	CXCR4	0.801424	0	0.628967	0.872814	0.755433	0.226106	0.819162	0.0184613	0	0.00437677	0.111332
Proliferative_basalis	Fibroblast_basalis	SOX9_basalis	RSPO1	LGR4	0.298958	0	0.089041	0.841828	0.39973	0.297268	0.630226	0	1	0.0159001	1
Proliferative_basalis	Fibroblast_basalis	SOX9_basalis	FGF7	FGFR2	0.433306	0	0.137173	0.57195	0.548279	0.200806	0.679018	0.00103279	0	0.00582407	0.529503
SecretoryEarly_glands	dStromal_early	preLuminal	GDF7	BMPR1B_BMPR2	0.72265	0	0.229658	0.727243	1.17059	0.550653	0.724384	0.00368417	0	0.00663052	0.375551
SecretoryEarly_glands	dStromal_early	preGlandular	GDF7	BMPR1B_BMPR2	0.699812	0	0.171944	0.633219	1.08919	0.412272	0.694576	0.00302683	0	0.0189359	0.467996
SecretoryEarly_glands	dStromal_early	preGlandular	GDF7	BMPR1A_BMPR2	0.684976	0	0.134454	0.528981	1.00817	0.262443	0.667883	0.0017457	0	0.0189359	0.722336
SecretoryEarly_glands	preLuminal	dStromal_early	LEFTY1	ACVR2B	0.480738	0	0.0692941	0.522884	0.902486	0.505019	0.590781	0	1	0.0389346	1
SecretoryEarly_glands	preLuminal	dStromal_early	LEFTY1	ACVR2A	0.480564	0	0.0689878	0.523503	0.899856	0.503802	0.590246	0	1	0.0384263	1
SecretoryMid_glands	Luminal	dStromal_mid	LEFTY1	ACVR1B	0.765283	0	0.106066	0.653304	1.19142	0.211772	0.65886	0	1	0.110389	1
Proliferative_basalis	uSMCs	SOX9_basalis	LEFTY2	ACVR2B	0.711031	0	0.208582	0.600639	1.40081	0.232704	0.722882	0.0030404	0	0.00582407	0.53144
Proliferative_basalis	uSMCs	SOX9_basalis	LEFTY2	ACVR2A	0.666555	0	0.0968592	0.546989	1.37695	0.211673	0.639978	0	1	0.0128894	1
Proliferative_basalis	uSMCs	SOX9_basalis	LEFTY2	ACVR1B	0.671913	0	0.110319	0.568733	1.3857	0.229412	0.654828	0	1	0.00958448	1
SecretoryLate_glands	dStromal_late	Glandular_secretory	LEFTY2	ACVR1B	0.472063	0	0.0801166	0.440156	1.05901	0.490957	0.634013	0	1	0.133021	1
Proliferative_immune	eStromal_MMPs	eM1	RARRES2	CCRL2	0.918791	0	0.535247	0.762493	1.192	0.342876	0.809927	0.00823036	0	0.0046848	0.239145
Proliferative_immune	eM1	eStromal_MMPs	PDGFB	PDGFRA_PDGFRB	0.888992	0	0.276691	0.751427	1.12392	0.329381	0.753918	0	1	0.00694182	1
Proliferative_immune	eM2	eStromal_MMPs	PDGFB	PDGFRA_PDGFRB	0.882683	0	0.256431	0.730565	1.07737	0.305264	0.746797	0	1	0.0128988	1
Proliferative_immune	eM1	eStromal_MMPs	TNF	TNFRSF1A	0.675926	0	0.453094	0.442936	0.699961	0.187939	0.796769	0.00846691	0	0.0241888	0.390413
Proliferative_immune	eM1	eStromal	TNF	TNFRSF1A	0.560397	0	0.282704	0.233219	0.448608	0.117263	0.755907	0.00267887	0	0.0657932	0.91178
Proliferative_immune	eM1	eStromal	EREG	EGFR_ERBB2	0.426403	0	0.0877602	0.5503	1.19133	0.469751	0.633085	0	1	0.0426007	1
Vessels	Venous	eM2	CCL14	CCR1	1.15597	0	1.07157	1.62925	2.33101	0.412945	0.861425	0.0279196	0	1.62e-07	0.044118
Vessels	Venous	eM1	CCL14	CCR1	1.0532	0	0.728203	1.3694	2.11105	0.280624	0.836721	0.0100092	0	1.25e-05	0.186065
Vessels	Venous	eM1	CCL23	CCR1	0.336865	0	0.103665	0.814452	0.719922	0.253076	0.659107	0	1	0.0855227	1
Vessels	Venous	eM2	CCL23	CCR1	0.439639	0	0.152545	1.0743	0.939875	0.372407	0.701084	0	1	0.0173742	1
Vessels	Venous	eM1	CCL23	CCR1	0.336865	0	0.103665	0.814452	0.719922	0.253076	0.659107	0	1	0.0855227	1
Vessels	Venous	eM2	CCL23	CCR1	0.439639	0	0.152545	1.0743	0.939875	0.372407	0.701084	0	1	0.0173742	1
Vessels	eM1	Venous	VEGFA	NRP1	0.853973	0	0.674158	0.700809	0.817274	0.0585576	0.831384	0.00922213	0	0.0281828	0.244481
Vessels	eM1	Arterial	VEGFA	NRP1	0.531463	0	0.274753	0.271985	0.21027	0.0238651	0.758903	0.00200516	0	0.14235	0.752541
Vessels	eM2	Venous	VEGFB	NRP1	0.7676	0	0.486082	0.391495	0.441914	0.0269478	0.807201	0.00699859	0	0.0869898	0.375267
Vessels	eM2	Arterial	OSM	IL6ST_LIFR	0.568296	0	0.197676	0.693154	0.748108	0.101493	0.727515	0	1	0.0963517	1
Vessels	eM1	Venous	OSM	IL6ST_OSMR	0.428316	0	0.178109	0.755232	0.677711	0.127863	0.717062	0.00182667	0	0.0281828	0.392471
Vessels	eM1	Arterial	OSM	IL6ST_OSMR	0.404247	0	0.16101	0.702712	0.631098	0.115588	0.706712	0.00100831	0	0.0281828	0.469573
Vessels	eM1	Venous	OSM	IL6ST_LIFR	0.693007	0	0.366145	0.752177	0.739003	0.0942412	0.78419	0.00474393	0	0.0281828	0.556798
Vessels	eM1	Arterial	OSM	IL6ST_LIFR	0.638725	0	0.327583	0.918763	0.96008	0.168191	0.774624	0.00384003	0	0.0149186	0.706122
Vessels	eM1	Venous	TNF	TNFRSF1B	0.477035	0	0.159755	0.411542	0.44201	0.0278859	0.705901	0.00124367	0	0.0747139	0.2876
Vessels	eM1	Arterial	TNF	TNFRSF1B	0.612932	0	0.360186	0.631677	0.744824	0.0628718	0.782798	0.00353392	0	0.0281828	0.764465
Vessels	eM1	Venous	TNF	TNFRSF1A	0.699767	0	0.488256	0.675441	0.806502	0.066972	0.807548	0.00900697	0	0.0281828	0.508803
Vessels	eM1	Arterial	TNF	TNFRSF1A	0.677307	0	0.45513	0.639142	0.768031	0.0624284	0.80203	0.0085699	0	0.0281828	0.561581
Vessels	eM1	Venous	CXCL8	ACKR1	1.77675	0	2.80898	1.66159	2.78516	0.406139	0.909622	0.0713367	0	9.01e-08	0.00107299
Vessels	eM2	Venous	CXCL8	ACKR1	1.54772	0	2.26529	1.46664	2.77971	0.327529	0.900381	0.0528484	0	1.83e-06	0.00420612

## Sheet: Table5_endometriosisDEG_stromal
Supplementary Table 5: Endometriosis differentially expressed genes reported for stromal cells
Gene	Celltype	is_GWAS_gene*	log fold change	Adjusted p-value	Interpretation
GREB1	dStromal_early	yes	-0.783299	2.15e-08	upregulated in endometriosis
GREB1	dStromal_mid	yes	-0.770475	1.41e-13	upregulated in endometriosis
VPS13B	dStromal_early	yes	-0.349457	0.00225194	upregulated in endometriosis
WT1	dStromal_mid	yes	-0.216256	0.0113674	upregulated in endometriosis
BMPR2	dStromal_early	yes	-0.310705	0.00731031	upregulated in endometriosis
EBF1	dStromal_early	yes	-0.398219	0.00105492	upregulated in endometriosis
FN1	dStromal_early	yes	-0.623127	0.0247214	upregulated in endometriosis
GDAP1	dStromal_early	yes	-0.609687	5.59e-05	upregulated in endometriosis
IGF1	dStromal_early	yes	-0.390692	0.0823974	upregulated in endometriosis
IGF1	dStromal_mid	yes	-0.352718	0.094873	upregulated in endometriosis
SYNE1	dStromal_early	yes	-0.257744	0.0373239	upregulated in endometriosis
SYNE1	dStromal_mid	yes	-0.238601	0.0529032	upregulated in endometriosis
VEZT	dStromal_early	yes	-0.277407	0.00500391	upregulated in endometriosis
VEZT	dStromal_mid	yes	-0.201225	0.0273547	upregulated in endometriosis
VPS13B	dStromal_mid	yes	-0.260788	0.00704012	upregulated in endometriosis
WNT4	dStromal_early	yes	-0.298851	0.0718589	upregulated in endometriosis
WT1	dStromal_early	yes	-0.356566	0.000820232	upregulated in endometriosis
DKK1	dStromal_early	no	1.05243	3.63e-05	downregulated in endometriosis
DKK1	dStromal_mid	no	0.870183	0.00059486	downregulated in endometriosis
IGF2	dStromal_early	no	1.23445	6.22e-05	downregulated in endometriosis
IGF2	dStromal_mid	no	2.32718	1.46e-10	downregulated in endometriosis
* refers to genes being identified as associated with endometriosis in an endometriosis GWAS meta-analysis (Rahmioglu et al. 2023; DOI: https://doi.org/10.1038/s41588-023-01323-z)

## Sheet: Table6_endometriosisDEG_macroph
Supplementary Table 6: Endometriosis differentially expressed genes reported for macrophages
Gene	Celltype	is_GWAS_gene*	log fold change	Adjusted p-value	Interpretation
IGF1	uM2	yes	-0.553793	0.0604753	upregulated in endometriosis
TNFRSF1B	uM1	no	-0.871167	0.000146993	upregulated in endometriosis
CEBPD	uM1	no	-0.558489	0.0598544	upregulated in endometriosis
* refers to genes being identified as associated with endometriosis in an endometriosis GWAS meta-analysis (Rahmioglu et al. 2023; DOI: https://doi.org/10.1038/s41588-023-01323-z)

## Sheet: Table7_homogenisationBuffer
Supplementary Table 7: Reagents used for the snRNA-seq homogenisation buffer.
Reagent	Supplier	Product number	Final concentration
Sucrose	Sigma	S0389-1KG	250 mM
KCL	Invitrogen	AM9640G	25 mM
MgCl2	Invitrogen	AM9530G	5 mM
Tris buffer	Invitrogen	AM9855G	10 mM
DTT	Sigma	646563	1 µM
Protease inhibitor	Roche	11697498001	1 x
RNasin Plus	Promega	N261B	0.4 U/µl
SUPERasesIn	Invitrogen	AM2694	0.2 U/µl
Triton X-100	Sigma	93443-100ml	0.0005
Nuclease free water	Ambion	AM9937	NA

## Sheet: Table8_washBuffer
Supplementary Table 8: Reagents used for the snRNA-seq wash buffer.
Reagent	Supplier	Product number	Final concentration
BSA	Invitrogen	AM2618	0.02
RNasin Plus	Promega	N261B	0.2 U/µl
PBS	Gibco	10010-023	NA

## Sheet: Table9_smFISH_probes
Supplementary Table 9: List of smFISH probes used for smFISH imagining.
TARGET GENE	PROBE	SUPPLIER	PRODUCT NUMBER
EPCAM	RNAscope 2.5 LS Probe Hs-EPCAM-C4	ACD, Bio-Techne	310288-C4
MUC5B	RNAscope 2.5 LS Probe Hs-MUC5B-C2	ACD, Bio-Techne	449888-C2
SOX9	RNAscope 2.5 LS Probe Hs-SOX9-C3	ACD, Bio-Techne	404228-C3
CDH2	RNAscope 2.5 LS Probe Hs-CDH2-C2	ACD, Bio-Techne	310178-C2
OPRK1	RNAscope 2.5 LS Probe Hs-OPRK1-C2	ACD, Bio-Techne	556718-C2
CBR3	RNAscope 2.5 LS Probe Hs-CBR3-C1	ACD, Bio-Techne	496868
SLC7A11	RNAscope 2.5 LS Probe Hs-SLC7A11-C1	ACD, Bio-Techne	422688
CDH2	RNAscope 2.5 LS Probe Hs -CDH2-C2	ACD, Bio-Techne	310178-C2
PHLDA1	RNAscope 2.5 LS Probe Hs-PHLDA1-C1	ACD, Bio-Techne	440838
CXCR4	RNAscope 2.5 LS Probe Hs-CXCR4-C1	ACD, Bio-Techne	310518
CXCL12	RNAscope 2.5 LS Probe Hs-CXCL12-C2	ACD, Bio-Techne	422998-C2
C7	RNAscope 2.5 LS Probe Hs-C7-C4	ACD, Bio-Techne	534798-C4
SULT1E1	RNAscope 2.5 LS Probe Hs-SULT1E1-C1	ACD, Bio-Techne	593738
LGR5	RNAscope 2.5 LS Probe Hs-LGR5-C2	ACD, Bio-Techne	311028-C2
PDGFB	RNAscope 2.5 LS Probe Hs-PDGFB-C1	ACD, Bio-Techne	406708
MME	RNAscope 2.5 LS Probe Hs-MME-C2	ACD, Bio-Techne	484978-C2
CD14	RNAscope 2.5 LS Probe Hs-CD14-C2	ACD, Bio-Techne	418808-C2
CD14	RNAscope 2.5 LS Probe Hs-CD14 -C3	ACD, Bio-Techne	418808-C3
PDGFRB	RNAscope 2.5 LS Probe Hs-PDGFRB-C4	ACD, Bio-Techne	548998-C4
OSM	RNAscope 2.5 LS Probe Hs-OSM-C1	ACD, Bio-Techne	456388
CDH5	RNAscope 2.5 LS Probe Hs -CDH5-C3	ACD, Bio-Techne	437458-C3
OSMR	RNAscope 2.5 LS Probe Hs-OSMR-C4	ACD, Bio-Techne	537128-C4
